# Supplementary material for: ﻿First Solenogastres (Mollusca, Aplacophora) from Puerto Rico: descriptions of two new species and notes on their coral hosts
Source: Zookeys. 2025 Nov 26;1261:115–40. doi: 10.3897/zookeys.1261.164889 (PMC12719824; doi:10.3897/zookeys.1261.164889)
Supplement: XML Treatment for Dorymenia [file zookeys.1261.164889-treatment1.xml]

<!DOCTYPE tp:taxon-treatment
  PUBLIC "-//TaxonX//DTD Taxonomic Treatment Publishing DTD v0 20100105//EN" "tax-treatment-NSO.dtd">
<tp:taxon-treatment xmlns:tp="http://www.plazi.org/taxpub"><tp:treatment-meta><kwd-group><label>Taxon classification</label><kwd>
                <named-content content-type="kingdom">Animalia</named-content>
              </kwd><kwd>
                <named-content content-type="order">Cavibelonia</named-content>
              </kwd><kwd>
                <named-content content-type="family">Proneomeniidae</named-content>
              </kwd></kwd-group><mixed-citation publication-type="journal"><person-group><name><surname>Cobo</surname><given-names>M. Carmen</given-names></name><name><surname>Breusing</surname><given-names>Corinna</given-names></name><name><surname>Quattrini</surname><given-names>Andrea M.</given-names></name><name><surname>Herrera</surname><given-names>Santiago</given-names></name><name><surname>Strong</surname><given-names>Ellen E.</given-names></name></person-group><article-title>﻿First <tp:taxon-name><tp:taxon-name-part taxon-name-part-type="class">Solenogastres</tp:taxon-name-part></tp:taxon-name> (<tp:taxon-name><tp:taxon-name-part taxon-name-part-type="phylum">Mollusca</tp:taxon-name-part></tp:taxon-name>, <tp:taxon-name><tp:taxon-name-part taxon-name-part-type="class">Aplacophora</tp:taxon-name-part></tp:taxon-name>) from Puerto Rico: descriptions of two new species and notes on their coral hosts</article-title><source>Zookeys</source><day>26</day><month>11</month><year>2025</year><volume>1261</volume><fpage>115</fpage><lpage>140</lpage><pub-id pub-id-type="doi">10.3897/zookeys.1261.164889</pub-id></mixed-citation></tp:treatment-meta><tp:nomenclature><label>﻿Genus</label><tp:taxon-name><object-id xmlns:xlink="http://www.w3.org/1999/xlink" content-type="arpha" xlink:type="simple">A6AD5D8F-AC72-5D32-8562-E5E581EB2FF4</object-id>
              <tp:taxon-name-part taxon-name-part-type="genus" reg="Dorymenia">Dorymenia</tp:taxon-name-part>
            </tp:taxon-name><tp:taxon-authority>Heath, 1911</tp:taxon-authority></tp:nomenclature><tp:treatment-sec sec-type="type species" id="SECID0E3LAG"><title>Type species.</title><p><italic><tp:taxon-name><tp:taxon-name-part taxon-name-part-type="genus" reg="Dorymenia">Dorymenia</tp:taxon-name-part> <tp:taxon-name-part taxon-name-part-type="species" reg="acuta">acuta</tp:taxon-name-part></tp:taxon-name></italic> Heath, 1911, by original designation. Type locality. Santa Barbara Islands (California, USA) (Albatross St. 4415); 550–1150 m depth.</p></tp:treatment-sec><tp:treatment-sec sec-type="Other included species" id="SECID0ENMAG"><title>Other included species.</title><p><italic><tp:taxon-name><tp:taxon-name-part taxon-name-part-type="genus" reg="Dorymenia">D.</tp:taxon-name-part> <tp:taxon-name-part taxon-name-part-type="species" reg="acutidentata">acutidentata</tp:taxon-name-part></tp:taxon-name></italic> Salvini-Plawen, 1978; <italic><tp:taxon-name><tp:taxon-name-part taxon-name-part-type="genus" reg="Dorymenia">D.</tp:taxon-name-part> <tp:taxon-name-part taxon-name-part-type="species" reg="ancora">ancora</tp:taxon-name-part></tp:taxon-name></italic> McCutcheon, Kocot &amp; Cobo, 2022; <italic><tp:taxon-name><tp:taxon-name-part taxon-name-part-type="genus" reg="Dorymenia">D.</tp:taxon-name-part> <tp:taxon-name-part taxon-name-part-type="species" reg="antarctica">antarctica</tp:taxon-name-part></tp:taxon-name></italic> (Thiele, 1913); <italic><tp:taxon-name><tp:taxon-name-part taxon-name-part-type="genus" reg="Dorymenia">D.</tp:taxon-name-part> <tp:taxon-name-part taxon-name-part-type="species" reg="boucheti">boucheti</tp:taxon-name-part></tp:taxon-name></italic> Cobo &amp; Kocot, 2023; <italic><tp:taxon-name><tp:taxon-name-part taxon-name-part-type="genus" reg="Dorymenia">D.</tp:taxon-name-part> <tp:taxon-name-part taxon-name-part-type="species" reg="cristata">cristata</tp:taxon-name-part></tp:taxon-name></italic> Salvini-Plawen, 1978; <italic><tp:taxon-name><tp:taxon-name-part taxon-name-part-type="genus" reg="Dorymenia">D.</tp:taxon-name-part> <tp:taxon-name-part taxon-name-part-type="species" reg="discoveryi">discoveryi</tp:taxon-name-part></tp:taxon-name></italic> (Nierstrasz, 1908); <italic><tp:taxon-name><tp:taxon-name-part taxon-name-part-type="genus" reg="Dorymenia">D.</tp:taxon-name-part> <tp:taxon-name-part taxon-name-part-type="species" reg="harpagata">harpagata</tp:taxon-name-part></tp:taxon-name></italic> Salvini-Plawen, 1978; <italic><tp:taxon-name><tp:taxon-name-part taxon-name-part-type="genus" reg="Dorymenia">D.</tp:taxon-name-part> <tp:taxon-name-part taxon-name-part-type="species" reg="hesperidesi">hesperidesi</tp:taxon-name-part></tp:taxon-name></italic> García-Álvarez, Urgorri &amp; Salvini-Plawen, 2000; <italic><tp:taxon-name><tp:taxon-name-part taxon-name-part-type="genus" reg="Dorymenia">D.</tp:taxon-name-part> <tp:taxon-name-part taxon-name-part-type="species" reg="hoffmani">hoffmani</tp:taxon-name-part></tp:taxon-name></italic> Salvini-Plawen, 1978; <italic><tp:taxon-name><tp:taxon-name-part taxon-name-part-type="genus" reg="Dorymenia">D.</tp:taxon-name-part> <tp:taxon-name-part taxon-name-part-type="species" reg="interposita">interposita</tp:taxon-name-part></tp:taxon-name></italic> Salvini-Plawen, 1978; <italic><tp:taxon-name><tp:taxon-name-part taxon-name-part-type="genus" reg="Dorymenia">D.</tp:taxon-name-part> <tp:taxon-name-part taxon-name-part-type="species" reg="longa">longa</tp:taxon-name-part></tp:taxon-name></italic> (Nierstrasz, 1902); <italic><tp:taxon-name><tp:taxon-name-part taxon-name-part-type="genus" reg="Dorymenia">D.</tp:taxon-name-part> <tp:taxon-name-part taxon-name-part-type="species" reg="lucida">lucida</tp:taxon-name-part></tp:taxon-name></italic> McCutcheon, Kocot &amp; Cobo, 2022; <italic><tp:taxon-name><tp:taxon-name-part taxon-name-part-type="genus" reg="Dorymenia">D.</tp:taxon-name-part> <tp:taxon-name-part taxon-name-part-type="species" reg="menchuescribanae">menchuescribanae</tp:taxon-name-part></tp:taxon-name></italic> García-Álvarez, Urgorri &amp; Salvini-Plawen, 2000; <italic><tp:taxon-name><tp:taxon-name-part taxon-name-part-type="genus" reg="Dorymenia">D.</tp:taxon-name-part> <tp:taxon-name-part taxon-name-part-type="species" reg="parvidentata">parvidentata</tp:taxon-name-part></tp:taxon-name></italic> García-Álvarez &amp; Urgorri, 2003; <italic><tp:taxon-name><tp:taxon-name-part taxon-name-part-type="genus" reg="Dorymenia">D.</tp:taxon-name-part> <tp:taxon-name-part taxon-name-part-type="species" reg="paucidentata">paucidentata</tp:taxon-name-part></tp:taxon-name></italic> Salvini-Plawen, 1978; <italic><tp:taxon-name><tp:taxon-name-part taxon-name-part-type="genus" reg="Dorymenia">D.</tp:taxon-name-part> <tp:taxon-name-part taxon-name-part-type="species" reg="peroneopsis">peroneopsis</tp:taxon-name-part></tp:taxon-name></italic> Heath, 1918; <italic><tp:taxon-name><tp:taxon-name-part taxon-name-part-type="genus" reg="Dorymenia">D.</tp:taxon-name-part> <tp:taxon-name-part taxon-name-part-type="species" reg="profunda">profunda</tp:taxon-name-part></tp:taxon-name></italic> Salvini-Plawen, 1978; <italic><tp:taxon-name><tp:taxon-name-part taxon-name-part-type="genus" reg="Dorymenia">D.</tp:taxon-name-part> <tp:taxon-name-part taxon-name-part-type="species" reg="quincarinata">quincarinata</tp:taxon-name-part></tp:taxon-name></italic> (Ponder, 1970); <italic><tp:taxon-name><tp:taxon-name-part taxon-name-part-type="genus" reg="Dorymenia">D.</tp:taxon-name-part> <tp:taxon-name-part taxon-name-part-type="species" reg="sarsii">sarsii</tp:taxon-name-part></tp:taxon-name></italic> (Koren &amp; Danielssen, 1877); <italic><tp:taxon-name><tp:taxon-name-part taxon-name-part-type="genus" reg="Dorymenia">D.</tp:taxon-name-part> <tp:taxon-name-part taxon-name-part-type="species" reg="singulatidentata">singulatidentata</tp:taxon-name-part></tp:taxon-name></italic> Salvini-Plawen, 1978; <italic><tp:taxon-name><tp:taxon-name-part taxon-name-part-type="genus" reg="Dorymenia">D.</tp:taxon-name-part> <tp:taxon-name-part taxon-name-part-type="species" reg="tanifa">tanifa</tp:taxon-name-part></tp:taxon-name></italic> McCutcheon, Kocot &amp; Cobo, 2022; <italic><tp:taxon-name><tp:taxon-name-part taxon-name-part-type="genus" reg="Dorymenia">D.</tp:taxon-name-part> <tp:taxon-name-part taxon-name-part-type="species" reg="tetradoryata">tetradoryata</tp:taxon-name-part></tp:taxon-name></italic> Salvini-Plawen, 1978; <italic><tp:taxon-name><tp:taxon-name-part taxon-name-part-type="genus" reg="Dorymenia">D.</tp:taxon-name-part> <tp:taxon-name-part taxon-name-part-type="species" reg="tricarinata">tricarinata</tp:taxon-name-part></tp:taxon-name></italic> (Thiele, 1913); <italic><tp:taxon-name><tp:taxon-name-part taxon-name-part-type="genus" reg="Dorymenia">D.</tp:taxon-name-part> <tp:taxon-name-part taxon-name-part-type="species" reg="troncosoi">troncosoi</tp:taxon-name-part></tp:taxon-name></italic> García-Álvarez, Urgorri &amp; Salvini-Plawen, 1998; <italic><tp:taxon-name><tp:taxon-name-part taxon-name-part-type="genus" reg="Dorymenia">D.</tp:taxon-name-part> <tp:taxon-name-part taxon-name-part-type="species" reg="usarpi">usarpi</tp:taxon-name-part></tp:taxon-name></italic> Salvini-Plawen, 1978; <italic><tp:taxon-name><tp:taxon-name-part taxon-name-part-type="genus" reg="Dorymenia">D.</tp:taxon-name-part> <tp:taxon-name-part taxon-name-part-type="species" reg="vagans">vagans</tp:taxon-name-part></tp:taxon-name></italic> (Kowalevsky &amp; Marion, 1887); <italic><tp:taxon-name><tp:taxon-name-part taxon-name-part-type="genus" reg="Dorymenia">D.</tp:taxon-name-part> <tp:taxon-name-part taxon-name-part-type="species" reg="weberi">weberi</tp:taxon-name-part></tp:taxon-name></italic> (Nierstrasz, 1902).</p></tp:treatment-sec></tp:taxon-treatment>
