# Supplementary material for: ﻿First Solenogastres (Mollusca, Aplacophora) from Puerto Rico: descriptions of two new species and notes on their coral hosts
Source: Zookeys. 2025 Nov 26;1261:115–40. doi: 10.3897/zookeys.1261.164889 (PMC12719824; doi:10.3897/zookeys.1261.164889)
Supplement: XML Treatment for Dorymenia gummi [file zookeys.1261.164889-treatment2.xml]

<!DOCTYPE tp:taxon-treatment
  PUBLIC "-//TaxonX//DTD Taxonomic Treatment Publishing DTD v0 20100105//EN" "tax-treatment-NSO.dtd">
<tp:taxon-treatment xmlns:tp="http://www.plazi.org/taxpub"><tp:treatment-meta><kwd-group><label>Taxon classification</label><kwd>
                <named-content content-type="kingdom">Animalia</named-content>
              </kwd><kwd>
                <named-content content-type="order">Cavibelonia</named-content>
              </kwd><kwd>
                <named-content content-type="family">Proneomeniidae</named-content>
              </kwd></kwd-group><mixed-citation publication-type="journal"><person-group><name><surname>Cobo</surname><given-names>M. Carmen</given-names></name><name><surname>Breusing</surname><given-names>Corinna</given-names></name><name><surname>Quattrini</surname><given-names>Andrea M.</given-names></name><name><surname>Herrera</surname><given-names>Santiago</given-names></name><name><surname>Strong</surname><given-names>Ellen E.</given-names></name></person-group><article-title>﻿First <tp:taxon-name><tp:taxon-name-part taxon-name-part-type="class">Solenogastres</tp:taxon-name-part></tp:taxon-name> (<tp:taxon-name><tp:taxon-name-part taxon-name-part-type="phylum">Mollusca</tp:taxon-name-part></tp:taxon-name>, <tp:taxon-name><tp:taxon-name-part taxon-name-part-type="class">Aplacophora</tp:taxon-name-part></tp:taxon-name>) from Puerto Rico: descriptions of two new species and notes on their coral hosts</article-title><source>Zookeys</source><day>26</day><month>11</month><year>2025</year><volume>1261</volume><fpage>115</fpage><lpage>140</lpage><pub-id pub-id-type="doi">10.3897/zookeys.1261.164889</pub-id></mixed-citation></tp:treatment-meta><tp:nomenclature><label>﻿</label><tp:taxon-name><object-id xmlns:xlink="http://www.w3.org/1999/xlink" content-type="arpha" xlink:type="simple">8ABC0379-6479-5C96-9418-BB08D97B6904</object-id>
              <tp:taxon-name-part taxon-name-part-type="genus" reg="Dorymenia">Dorymenia</tp:taxon-name-part>
              <tp:taxon-name-part taxon-name-part-type="species" reg="gummi">gummi</tp:taxon-name-part>
              <object-id xmlns:xlink="http://www.w3.org/1999/xlink" content-type="zoobank" xlink:type="simple">https://zoobank.org/FA9A9953-5B1F-418F-9120-430312F2A99C</object-id>
            </tp:taxon-name><tp:taxon-authority>Cobo &amp; Strong</tp:taxon-authority><tp:taxon-status xmlns:xlink="http://www.w3.org/1999/xlink" xlink:type="simple">sp. nov.</tp:taxon-status><xref ref-type="fig" rid="F2">Figs 2</xref><xref ref-type="fig" rid="F3">, 3</xref></tp:nomenclature><tp:treatment-sec sec-type="type material" id="SECID0EOXAG"><title>Type material.</title><p><bold><italic>Holotype</italic></bold>: <named-content xmlns:xlink="http://www.w3.org/1999/xlink" content-type="dwc:institutional_code" xlink:title="Smithsonian National Museum of Natural History" xlink:href="http://grbio.org/institution/smithsonian-institution-national-museum-natural-history-0" xlink:type="simple">USNM</named-content> 1690452, East of Puerto Rico, Caribbean Sea, <named-content xmlns:xlink="http://www.w3.org/1999/xlink" content-type="dwc:verbatimCoordinates" xlink:type="simple"><named-content content-type="geo-json" specific-use="{&#34;type&#34;:&#34;Point&#34;,&#34;coordinates&#34;:[-37.299500,18.002611]}" id="NCID0EBYAG" xlink:type="simple">18.002611°N, 37.2995°W</named-content></named-content>; 1458.48 m depth. Serial sections (34 slides; 5 µm), a mid-body fragment preserved in 95% ethanol, and DNA barcode sequences (mtCOI, 18S rRNA, 28S rRNA).</p></tp:treatment-sec><tp:treatment-sec sec-type="diagnosis" id="SECID0EGYAG"><title>Diagnosis.</title><p>Animal slender, elongate (18 × 1–1.8 mm) without posterior digitiform projection. Sienna in color in life. Cuticle thick, hollow acicular sclerites dominate. Pedal groove with knife-shaped scales. Polystichous radula with up to 100 uniform elongate teeth per row. A pair of single copulatory stylets, rounded in cross-section. With abdominal spicules. Without seminal receptacles. With a dorsoterminal sensory organ.</p></tp:treatment-sec><tp:treatment-sec sec-type="description" id="SECID0ELYAG"><title>Description.</title><p><bold><italic>External aspect and sclerites</italic>.</bold> Elongated animal (18 mm long, 1–1.8 mm wide). Sienna in color in life (Fig. <xref ref-type="fig" rid="F2">2A</xref>), cream-white when preserved in ethanol (Fig. <xref ref-type="fig" rid="F2">2B</xref>). The anterior region of the body is broader than the posterior, which is slightly more tapered but lacks a digitiform projection (Fig. <xref ref-type="fig" rid="F2">2B</xref>). Sclerites do not protrude externally, and their arrangement is not visible without magnification. Pedal groove and atrio-buccal cavity externally distinguishable. The predominant sclerite type is hollow acicular, spines arranged in several layers in all the surface of the body but less abundant in the ventral region (Fig. <xref ref-type="fig" rid="F2">2C, D</xref>). Two main morphotypes are observed: 1. Slightly curved with a rounded distal end and an internal cavity extending along most of the length (160–200 μm long, 10–15 μm wide); 2. Straight with a pointed distal end and an internal cavity running along the entire length (140–180 μm long, 8–12 μm wide). Along the pedal groove (Fig. <xref ref-type="fig" rid="F2">2C, E</xref>), acicular sclerites are sparse, replaced by long flat solid sclerites (160–190 μm long, 15–20 μm wide) and characteristic knife-shaped scales (80–90 μm long, 20–22 μm wide). Paddle-shaped scales lacking.</p><fig id="F2" position="float" orientation="portrait"><object-id xmlns:xlink="http://www.w3.org/1999/xlink" content-type="doi" xlink:type="simple">10.3897/zookeys.1261.164889.figure2</object-id><object-id xmlns:xlink="http://www.w3.org/1999/xlink" content-type="zenodo_dep_id" xlink:type="simple">17747235</object-id><object-id xmlns:xlink="http://www.w3.org/1999/xlink" content-type="arpha" xlink:type="simple">455AA6C9-D29B-568C-91E8-491D0515CA87</object-id><label>Figure 2.</label><caption><p>External characters of <italic><tp:taxon-name><tp:taxon-name-part taxon-name-part-type="genus" reg="Dorymenia">Dorymenia</tp:taxon-name-part> <tp:taxon-name-part taxon-name-part-type="species" reg="gummi">gummi</tp:taxon-name-part></tp:taxon-name></italic> sp. nov. (holotype <named-content xmlns:xlink="http://www.w3.org/1999/xlink" content-type="dwc:institutional_code" xlink:title="Smithsonian National Museum of Natural History" xlink:href="http://grbio.org/institution/smithsonian-institution-national-museum-natural-history-0" xlink:type="simple">USNM</named-content> 1690452). <bold>A.</bold> Live specimen on the coral host; <bold>B.</bold> Specimen after preservation in ethanol; <bold>C.</bold><abbrev xmlns:xlink="http://www.w3.org/1999/xlink" xlink:title="scanning electron microscope" id="ABBRID0EI1AG" xlink:type="simple">SEM</abbrev> image of the mid-body region; <bold>D.</bold> Acicular sclerites in the dorsal region of the body; <bold>E.</bold> Sclerites of the ventral region of the body.</p></caption><graphic xmlns:xlink="http://www.w3.org/1999/xlink" xlink:href="zookeys-1261-115_article-164889__-g002.jpg" position="float" orientation="portrait" xlink:type="simple" id="oo_1478268.jpg"><uri content-type="original_file" xlink:type="simple">https://binary.pensoft.net/fig/1478268</uri></graphic></fig><p><bold><italic>Internal anatomy</italic>.</bold> Cuticle thick (90–200 μm) with simple epidermal papillae, whose distal portions are most evident in the outermost layer, while intermediate parts are less distinct in serial sections. Anterior follicular pedal glands forming a prominent glandular mass that surrounds the anterior foregut (Fig. <xref ref-type="fig" rid="F3">3A, B</xref>). Pedal pit posterior, located in the radular region (350 μm length, 130–340 μm width, 30–130 μm height) (Fig. <xref ref-type="fig" rid="F3">3B</xref>). The pedal groove contains a single triangular fold (80–100 × 20–30 μm) (Fig. <xref ref-type="fig" rid="F3">3C</xref>). Cerebral ganglion, nearly circular in cross-section (180 μm length, 100–200 μm width, 80–180 μm height). Atrium (360 μm long, 250–500 μm wide, 80–250 μm high) with numerous single papillae, with four larger ones: two attached dorsally and two ventrally, flanking the atrial opening. These larger papillae are interpreted as the atrial sense organs. The mouth opens dorsally at the posterior end of the atrium and continues into a rounded, tubular foregut which continues almost parallel to the pedal groove. In the radular region, the foregut enlarges and is mushroom shaped in cross section (Fig. <xref ref-type="fig" rid="F3">3A</xref>). Radular apparatus formed by a polystichous radula, a voluminous radular sac (320 μm long, 100–120 μm wide, 50–80 μm high) and a subradular pouch of similar dimension (Fig. <xref ref-type="fig" rid="F3">3A, B</xref>). Each radular row (Fig. <xref ref-type="fig" rid="F3">3E</xref>) comprises 94–102 uniform, elongate teeth (7–9.4 μm long, 1.5–3 μm wide) with a straight base, a small lateral denticle, and a longer, uncurved principal denticle (Fig. <xref ref-type="fig" rid="F3">3D</xref>). Ventrolateral foregut glands are of type C (<xref ref-type="bibr" rid="B19">García-Álvarez and Salvini-Plawen 2007</xref>) (<italic><tp:taxon-name><tp:taxon-name-part taxon-name-part-type="genus" reg="Epimenia">Epimenia</tp:taxon-name-part></tp:taxon-name></italic>-type: <xref ref-type="bibr" rid="B28">Handl and Todt 2005</xref>), consisting of long, straight tubes that connect to the foregut via the radular sac and are folded in the post-radular region where four tubes are visible in section (Fig. <xref ref-type="fig" rid="F3">3C</xref>). A dorsal caecum is absent, and the midgut does not show distinct serial constrictions. The gonoducts are not clearly developed. The pericardium is broad and contains a rounded heart attached to its dorsal wall, with reproductive cells (Fig. <xref ref-type="fig" rid="F3">3G</xref>), but in the most posterior part it is straight and paired. The pericardioducts (810 μm in length, 80–95 μm in diameter) connect with the pericardium in its paired region and with the spawning duct at its origin. The spawning duct originates as two independent tubes (640 μm length, 80–100 μm in diameter) that fuse into a single duct in its mid-posterior region (450 μm length, 70–140 μm in diameter) and opens dorsally at the ciliated posterior end of the mantle cavity. The ventral walls of the mantle cavity are flanked by abdominal spicules (Fig. <xref ref-type="fig" rid="F3">3I</xref>). The mantle cavity is large (640 μm length, opening about 400 μm long) and features dorsal ear-like protrusions (Fig. <xref ref-type="fig" rid="F3">3I</xref>). A pair of single, rounded copulatory spicules is present (up to 1 mm long, 50–60 μm in diameter). A rounded dorsoterminal sensory organ is located dorsally, just above the closure of the mantle cavity (Fig. <xref ref-type="fig" rid="F3">3F, H</xref>).</p><fig id="F3" position="float" orientation="portrait"><object-id xmlns:xlink="http://www.w3.org/1999/xlink" content-type="doi" xlink:type="simple">10.3897/zookeys.1261.164889.figure3</object-id><object-id xmlns:xlink="http://www.w3.org/1999/xlink" content-type="zenodo_dep_id" xlink:type="simple">17747237</object-id><object-id xmlns:xlink="http://www.w3.org/1999/xlink" content-type="arpha" xlink:type="simple">30162A53-B044-551C-B176-6C7837741770</object-id><label>Figure 3.</label><caption><p>Histological sections of <italic><tp:taxon-name><tp:taxon-name-part taxon-name-part-type="genus" reg="Dorymenia">Dorymenia</tp:taxon-name-part> <tp:taxon-name-part taxon-name-part-type="species" reg="gummi">gummi</tp:taxon-name-part></tp:taxon-name></italic> sp. nov. (holotype <named-content xmlns:xlink="http://www.w3.org/1999/xlink" content-type="dwc:institutional_code" xlink:title="Smithsonian National Museum of Natural History" xlink:href="http://grbio.org/institution/smithsonian-institution-national-museum-natural-history-0" xlink:type="simple">USNM</named-content> 1690452). <bold>A.</bold> Anterior region of the radula apparatus; <bold>B.</bold> Mid region of the radula apparatus, with well-developed ventrolateral foregut glands; <bold>C.</bold> Posterior folded region of the ventrolateral foregut glands; <bold>D.</bold> Detail of the teeth; <bold>E.</bold> Detail of a radula row (94 teeth); <bold>F.</bold> Detail of the dorsoterminal sensory organ; <bold>G.</bold> Posterior region of the paired spawning duct; <bold>H.</bold> Mantle cavity (closure) with the dorsoterminal sensory organ; <bold>I.</bold> Mantle cavity (opening) with abdominal spicules. Abbreviations: as – abdominal spicules, dts – dorsoterminal sensory organ, fo – foregut, he – heart, mc – mantle cavity, mi – midgut, pc – pericardium, pcd – pericardioducts, pf – pedal fold, pg – pedal gland, pp – pedal pit, rs – radular sac, vfg – ventrolateral foregut glands.</p></caption><graphic xmlns:xlink="http://www.w3.org/1999/xlink" xlink:href="zookeys-1261-115_article-164889__-g003.jpg" position="float" orientation="portrait" xlink:type="simple" id="oo_1478269.jpg"><uri content-type="original_file" xlink:type="simple">https://binary.pensoft.net/fig/1478269</uri></graphic></fig></tp:treatment-sec><tp:treatment-sec sec-type="etymology" id="SECID0EK5AG"><title>Etymology.</title><p>-<italic>gummi</italic> Latin noun (alternative form of <italic>cummis</italic>) meaning “gum,” referring both to the soft, elongated body of the solenogaster, reminiscent of a “gummy worm”, and to its ecological association with the so-called “bubblegum coral” (<italic><tp:taxon-name><tp:taxon-name-part taxon-name-part-type="genus" reg="Paragorgia">Paragorgia</tp:taxon-name-part></tp:taxon-name></italic> sp.). Used as a noun in apposition.</p></tp:treatment-sec><tp:treatment-sec sec-type="remarks" id="SECID0ED6AG"><title>Remarks.</title><p>This species is placed in genus <italic><tp:taxon-name><tp:taxon-name-part taxon-name-part-type="genus" reg="Dorymenia">Dorymenia</tp:taxon-name-part></tp:taxon-name></italic> (<tp:taxon-name><tp:taxon-name-part taxon-name-part-type="family">Proneomeniidae</tp:taxon-name-part></tp:taxon-name>) based on the presence of copulatory stylets (<xref ref-type="bibr" rid="B32">Heath 1918</xref>; <xref ref-type="bibr" rid="B72">Scheltema and Schander 2000</xref>; <xref ref-type="bibr" rid="B19">García-Álvarez and Salvini-Plawen 2007</xref>; <xref ref-type="bibr" rid="B21">García-Álvarez et al. 2009</xref>). It differs from other congeners by the exceptionally high number of radular denticles and absence of a digitiform posterior projection. The radula of <italic><tp:taxon-name><tp:taxon-name-part taxon-name-part-type="genus" reg="Dorymenia">Dorymenia</tp:taxon-name-part> <tp:taxon-name-part taxon-name-part-type="species" reg="gummi">gummi</tp:taxon-name-part></tp:taxon-name></italic> sp. nov. bears approximately 100 denticles, a distinguishing feature within the genus (<xref ref-type="bibr" rid="B45">McCutcheon et al. 2022</xref>: table 2). Among the described species, only <italic><tp:taxon-name><tp:taxon-name-part taxon-name-part-type="genus" reg="Dorymenia">D.</tp:taxon-name-part> <tp:taxon-name-part taxon-name-part-type="species" reg="hesperedesi">hesperedesi</tp:taxon-name-part></tp:taxon-name></italic> from Antarctica has a similar radular count (100 denticles), but <italic><tp:taxon-name><tp:taxon-name-part taxon-name-part-type="genus" reg="Dorymenia">D.</tp:taxon-name-part> <tp:taxon-name-part taxon-name-part-type="species" reg="gummi">gummi</tp:taxon-name-part></tp:taxon-name></italic> sp. nov. differs from this species in key internal characters (presence of a single dorsoterminal sensory organ vs three and lacks seminal receptacles) and occurs at greater depths (&gt;1000 m vs 235 m). The new species also differs externally from the geographically proximate <italic><tp:taxon-name><tp:taxon-name-part taxon-name-part-type="genus" reg="Dorymenia">D.</tp:taxon-name-part> <tp:taxon-name-part taxon-name-part-type="species" reg="peroneopsis">peroneopsis</tp:taxon-name-part></tp:taxon-name></italic> by lacking a prominent digitiform projection. This new solenogaster species is associated with a coral host, <tp:taxon-name><tp:taxon-name-part taxon-name-part-type="genus" reg="Sibogagorgia">Sibogagorgia</tp:taxon-name-part> <tp:taxon-name-part taxon-name-part-type="uncertainty-rank">cf.</tp:taxon-name-part> <tp:taxon-name-part taxon-name-part-type="species" reg="cauliflora">cauliflora</tp:taxon-name-part></tp:taxon-name>. Only one specimen was observed on the colony, ~ 22 cm in height.</p><table-wrap id="T2" position="float" orientation="portrait"><label>Table 2.</label><caption><p>Main distinguishing characters of <italic><tp:taxon-name><tp:taxon-name-part taxon-name-part-type="genus" reg="Strophomenia">Strophomenia</tp:taxon-name-part></tp:taxon-name></italic> species. Coral host identifications follow the names provided in the literature. The number of examined specimens (<italic>n</italic>) is indicated below each species name, based on the respective original description; + indicates present; - not available/ known.</p></caption><table id="TID0ERYBI" rules="all"><tbody><tr><th rowspan="1" colspan="1"/><th rowspan="1" colspan="1"><italic><tp:taxon-name><tp:taxon-name-part taxon-name-part-type="genus" reg="Strophomenia">S.</tp:taxon-name-part> <tp:taxon-name-part taxon-name-part-type="species" reg="lacazei">lacazei</tp:taxon-name-part></tp:taxon-name></italic> (<italic>n</italic> = 3)</th><th rowspan="1" colspan="1"><italic><tp:taxon-name><tp:taxon-name-part taxon-name-part-type="genus" reg="Strophomenia">S.</tp:taxon-name-part> <tp:taxon-name-part taxon-name-part-type="species" reg="debilis">debilis</tp:taxon-name-part></tp:taxon-name></italic> (<italic>n</italic> = 1)</th><th rowspan="1" colspan="1"><italic><tp:taxon-name><tp:taxon-name-part taxon-name-part-type="genus" reg="Strophomenia">S.</tp:taxon-name-part> <tp:taxon-name-part taxon-name-part-type="species" reg="indica">indica</tp:taxon-name-part></tp:taxon-name></italic> (<italic>n</italic> = 28)</th><th rowspan="1" colspan="1"><italic><tp:taxon-name><tp:taxon-name-part taxon-name-part-type="genus" reg="Strophomenia">S.</tp:taxon-name-part> <tp:taxon-name-part taxon-name-part-type="species" reg="ophidiana">ophidiana</tp:taxon-name-part></tp:taxon-name></italic> (<italic>n</italic> = 1)</th><th rowspan="1" colspan="1"><italic><tp:taxon-name><tp:taxon-name-part taxon-name-part-type="genus" reg="Strophomenia">S.</tp:taxon-name-part> <tp:taxon-name-part taxon-name-part-type="species" reg="regularis">regularis</tp:taxon-name-part></tp:taxon-name></italic> (<italic>n</italic> = 1)</th><th rowspan="1" colspan="1"><italic><tp:taxon-name><tp:taxon-name-part taxon-name-part-type="genus" reg="Strophomenia">S.</tp:taxon-name-part> <tp:taxon-name-part taxon-name-part-type="species" reg="scandens">scandens</tp:taxon-name-part></tp:taxon-name></italic> (<italic>n</italic> = 3)</th><th rowspan="1" colspan="1"><italic><tp:taxon-name><tp:taxon-name-part taxon-name-part-type="genus" reg="Strophomenia">S.</tp:taxon-name-part> <tp:taxon-name-part taxon-name-part-type="species" reg="boricua">boricua</tp:taxon-name-part></tp:taxon-name></italic> (<italic>n</italic> = 1)</th></tr><tr><td rowspan="1" colspan="1">
                      <bold>Distribution</bold>
                    </td><td rowspan="1" colspan="1">La Calle (Algeria)</td><td rowspan="1" colspan="1">Buton Strait (Indonesia)</td><td rowspan="1" colspan="1">Kei Islands, Java, Bay of Bima, W Salawati, Timor (Indonesia)</td><td rowspan="1" colspan="1">Honshu Islands (Japan)</td><td rowspan="1" colspan="1">Honshu Islands (Japan)</td><td rowspan="1" colspan="1">Bird Islands (Hawaii)</td><td rowspan="1" colspan="1">Puerto Rico</td></tr><tr><td rowspan="1" colspan="1">
                      <bold>Depth (m)</bold>
                    </td><td rowspan="1" colspan="1">Littoral</td><td rowspan="1" colspan="1">75–94</td><td rowspan="1" colspan="1">18–506</td><td rowspan="1" colspan="1">95–140</td><td rowspan="1" colspan="1">130–180</td><td rowspan="1" colspan="1">625–1035</td><td rowspan="1" colspan="1">389</td></tr><tr><td rowspan="1" colspan="1">
                      <bold>Size (mm)</bold>
                    </td><td rowspan="1" colspan="1">45 × 2–3</td><td rowspan="1" colspan="1">6 × 0.75</td><td rowspan="1" colspan="1">11–39 × 1–2.5</td><td rowspan="1" colspan="1">43 × 2.5</td><td rowspan="1" colspan="1">9 × 1</td><td rowspan="1" colspan="1">32–39 × 1.6–2.1</td><td rowspan="1" colspan="1">18 × 1–1.8</td></tr><tr><td rowspan="1" colspan="1">
                      <bold>Habitus</bold>
                    </td><td rowspan="1" colspan="1">Pale brown</td><td rowspan="1" colspan="1">Brown</td><td rowspan="1" colspan="1">Brown to yellow</td><td rowspan="1" colspan="1">Creamy white</td><td rowspan="1" colspan="1">?</td><td rowspan="1" colspan="1">?</td><td rowspan="1" colspan="1">Brown to orange</td></tr><tr><td rowspan="1" colspan="1">
                      <bold>Pedal fold</bold>
                    </td><td rowspan="1" colspan="1">1 triangular</td><td rowspan="1" colspan="1">3 triangular equal size</td><td rowspan="1" colspan="1">1 medial and two small lateral</td><td rowspan="1" colspan="1">?</td><td rowspan="1" colspan="1">1 small</td><td rowspan="1" colspan="1">1 medial and 2 small lateral</td><td rowspan="1" colspan="1">1 almost rectangular</td></tr><tr><td rowspan="1" colspan="1">
                      <bold>Ventrolateral foregut glands</bold>
                    </td><td rowspan="1" colspan="1">Fusion with foregut not observed. Only right side. Folded.</td><td rowspan="1" colspan="1">Fusion with foregut ventral as separated tubes. Folded.</td><td rowspan="1" colspan="1">Paired in all their extension.</td><td rowspan="1" colspan="1">Fusion with foregut ventral.</td><td rowspan="1" colspan="1">?</td><td rowspan="1" colspan="1">Fusion with foregut ventral single (ventral?). Then continue as 2 tubes.</td><td rowspan="1" colspan="1">Fusion with foregut dorsal and single. Two tubes, first only on the right side. Slightly folded.</td></tr><tr><td rowspan="1" colspan="1">
                      <bold>Genital opening</bold>
                    </td><td rowspan="1" colspan="1">Paired</td><td rowspan="1" colspan="1">Paired</td><td rowspan="1" colspan="1">Paired</td><td rowspan="1" colspan="1">Paired</td><td rowspan="1" colspan="1">Paired</td><td rowspan="1" colspan="1">Single (short)</td><td rowspan="1" colspan="1">Single</td></tr><tr><td rowspan="1" colspan="1">
                      <bold>Radular sac</bold>
                    </td><td rowspan="1" colspan="1">-</td><td rowspan="1" colspan="1">Rudimentary</td><td rowspan="1" colspan="1">-</td><td rowspan="1" colspan="1">-</td><td rowspan="1" colspan="1">?</td><td rowspan="1" colspan="1">-</td><td rowspan="1" colspan="1">Rudimentary</td></tr><tr><td rowspan="1" colspan="1">
                      <bold>Dorsoterminal sensory organ</bold>
                    </td><td rowspan="1" colspan="1">Not observed</td><td rowspan="1" colspan="1">-</td><td rowspan="1" colspan="1">+</td><td rowspan="1" colspan="1">+</td><td rowspan="1" colspan="1">+</td><td rowspan="1" colspan="1">+</td><td rowspan="1" colspan="1">+</td></tr><tr><td rowspan="1" colspan="1">
                      <bold>Seminal receptacle</bold>
                    </td><td rowspan="1" colspan="1">8</td><td rowspan="1" colspan="1">?</td><td rowspan="1" colspan="1">≥ 13</td><td rowspan="1" colspan="1">23</td><td rowspan="1" colspan="1">12</td><td rowspan="1" colspan="1">15–18</td><td rowspan="1" colspan="1">5</td></tr><tr><td rowspan="1" colspan="1">
                      <bold>Coral host</bold>
                    </td><td rowspan="1" colspan="1">’Muricea’</td><td rowspan="1" colspan="1">’Gorgonids’</td><td rowspan="1" colspan="1">’Gorgonids’</td><td rowspan="1" colspan="1">‘<italic><tp:taxon-name><tp:taxon-name-part taxon-name-part-type="genus" reg="Acanthogorgia">Acanthogorgia</tp:taxon-name-part> <tp:taxon-name-part taxon-name-part-type="species" reg="angustiflora">angustiflora</tp:taxon-name-part></tp:taxon-name></italic>’</td><td rowspan="1" colspan="1">‘Dendronephyta’</td><td rowspan="1" colspan="1">‘<italic><tp:taxon-name><tp:taxon-name-part taxon-name-part-type="genus" reg="Acanthogorgia">Acanthogorgia</tp:taxon-name-part> <tp:taxon-name-part taxon-name-part-type="species" reg="armata">armata</tp:taxon-name-part></tp:taxon-name></italic>’</td><td rowspan="1" colspan="1">
                      <italic>
                        <tp:taxon-name><tp:taxon-name-part taxon-name-part-type="genus" reg="Villogorgia">Villogorgia</tp:taxon-name-part> <tp:taxon-name-part taxon-name-part-type="species" reg="nigrescens">nigrescens</tp:taxon-name-part></tp:taxon-name>
                      </italic>
                    </td></tr><tr><td rowspan="1" colspan="1">
                      <bold>Reference</bold>
                    </td><td rowspan="1" colspan="1"><xref ref-type="bibr" rid="B61">Pruvot 1899</xref>: figs 23–31</td><td rowspan="1" colspan="1"><xref ref-type="bibr" rid="B51">Nierstrasz 1902</xref>: pl. IV figs 114–117</td><td rowspan="1" colspan="1"><xref ref-type="bibr" rid="B51">Nierstrasz 1902</xref>: pl. II figs 101–112</td><td rowspan="1" colspan="1"><xref ref-type="bibr" rid="B30">Heath 1911</xref>: pls 1, 8, 9, 18</td><td rowspan="1" colspan="1"><xref ref-type="bibr" rid="B30">Heath 1911</xref>: pls 24, 26</td><td rowspan="1" colspan="1"><xref ref-type="bibr" rid="B30">Heath 1911</xref>: pls 6, 12, 13, 32, 37</td><td rowspan="1" colspan="1">This work</td></tr></tbody></table></table-wrap></tp:treatment-sec><ref-list><ref id="B19"><mixed-citation xmlns:xlink="http://www.w3.org/1999/xlink" xlink:type="simple"><person-group><name name-style="western"><surname>García-Álvarez</surname><given-names>O</given-names></name><name name-style="western"><surname>Salvini-Plawen</surname><given-names>L</given-names></name></person-group> (<year>2007</year>) <article-title>Species and diagnosis of the families and genera of <tp:taxon-name><tp:taxon-name-part taxon-name-part-type="class">Solenogastres</tp:taxon-name-part></tp:taxon-name> (<tp:taxon-name><tp:taxon-name-part taxon-name-part-type="phylum">Mollusca</tp:taxon-name-part></tp:taxon-name>).</article-title><source>Iberus: Revista de la Sociedad Española de Malacología</source><volume>25</volume>(<issue>2</issue>): <fpage>73</fpage>–<lpage>143</lpage>.</mixed-citation></ref><ref id="B28"><mixed-citation xmlns:xlink="http://www.w3.org/1999/xlink" xlink:type="simple"><person-group><name name-style="western"><surname>Handl</surname><given-names>CH</given-names></name><name name-style="western"><surname>Todt</surname><given-names>C</given-names></name></person-group> (<year>2005</year>) <article-title>Foregut glands of <tp:taxon-name><tp:taxon-name-part taxon-name-part-type="class">Solenogastres</tp:taxon-name-part></tp:taxon-name> (<tp:taxon-name><tp:taxon-name-part taxon-name-part-type="phylum">Mollusca</tp:taxon-name-part></tp:taxon-name>): Anatomy and revised terminology.</article-title><source>Journal of Morphology</source><volume>265</volume>(<issue>1</issue>): <fpage>28</fpage>–<lpage>42</lpage>. <ext-link xlink:href="10.1002/jmor.10336" ext-link-type="doi" xlink:type="simple">https://doi.org/10.1002/jmor.10336</ext-link></mixed-citation></ref><ref id="B32"><mixed-citation xmlns:xlink="http://www.w3.org/1999/xlink" xlink:type="simple"><person-group><name name-style="western"><surname>Heath</surname><given-names>H</given-names></name></person-group> (<year>1918</year>) <article-title><tp:taxon-name><tp:taxon-name-part taxon-name-part-type="class">Solenogastres</tp:taxon-name-part></tp:taxon-name> from the eastern coast of North America.</article-title><source>Memoirs of the Museum of Comparative Zoology at Harvard College</source><volume>45</volume>(<issue>2</issue>): <fpage>183</fpage>–<lpage>263</lpage>. <ext-link xlink:href="10.5962/bhl.title.49189" ext-link-type="doi" xlink:type="simple">https://doi.org/10.5962/bhl.title.49189</ext-link></mixed-citation></ref><ref id="B72"><mixed-citation xmlns:xlink="http://www.w3.org/1999/xlink" xlink:type="simple"><person-group><name name-style="western"><surname>Scheltema</surname><given-names>AH</given-names></name><name name-style="western"><surname>Schander</surname><given-names>C</given-names></name></person-group> (<year>2000</year>) <article-title>Discrimination and phylogeny of solenogaster species through the morphology of hard parts (<tp:taxon-name><tp:taxon-name-part taxon-name-part-type="phylum">Mollusca</tp:taxon-name-part></tp:taxon-name>, <tp:taxon-name><tp:taxon-name-part taxon-name-part-type="class">Aplacophora</tp:taxon-name-part></tp:taxon-name>, <tp:taxon-name><tp:taxon-name-part taxon-name-part-type="subclass">Neomeniomorpha</tp:taxon-name-part></tp:taxon-name>).</article-title><source>The Biological Bulletin</source><volume>198</volume>(<issue>1</issue>): <fpage>121</fpage>–<lpage>151</lpage>. <ext-link xlink:href="10.2307/1542810" ext-link-type="doi" xlink:type="simple">https://doi.org/10.2307/1542810</ext-link></mixed-citation></ref><ref id="B21"><mixed-citation xmlns:xlink="http://www.w3.org/1999/xlink" xlink:type="simple"><person-group><name name-style="western"><surname>García-Álvarez</surname><given-names>O</given-names></name><name name-style="western"><surname>Zamarro</surname><given-names>M</given-names></name><name name-style="western"><surname>Urgorri</surname><given-names>V</given-names></name></person-group> (<year>2009</year>) <article-title><tp:taxon-name><tp:taxon-name-part taxon-name-part-type="family">Proneomeniidae</tp:taxon-name-part></tp:taxon-name> (<tp:taxon-name><tp:taxon-name-part taxon-name-part-type="class">Solenogastres</tp:taxon-name-part></tp:taxon-name>, <tp:taxon-name><tp:taxon-name-part taxon-name-part-type="order">Cavibelonia</tp:taxon-name-part></tp:taxon-name>) from the Bentart-2006 Expedition, with description of a new species.</article-title><source>Iberus: Revista de la Sociedad Española de Malacología</source><volume>27</volume>: <fpage>67</fpage>–<lpage>78</lpage>.</mixed-citation></ref><ref id="B45"><mixed-citation xmlns:xlink="http://www.w3.org/1999/xlink" xlink:type="simple"><person-group><name name-style="western"><surname>McCutcheon</surname><given-names>MG</given-names></name><name name-style="western"><surname>Kocot</surname><given-names>KM</given-names></name><name name-style="western"><surname>Carmen Cobo</surname><given-names>M</given-names></name></person-group> (<year>2022</year>) <article-title>Uncovering the biodiversity of New Zealand <tp:taxon-name><tp:taxon-name-part taxon-name-part-type="class">Solenogastres</tp:taxon-name-part></tp:taxon-name> (<tp:taxon-name><tp:taxon-name-part taxon-name-part-type="phylum">Mollusca</tp:taxon-name-part></tp:taxon-name>, <tp:taxon-name><tp:taxon-name-part taxon-name-part-type="class">Aplacophora</tp:taxon-name-part></tp:taxon-name>) with three new species of <tp:taxon-name><tp:taxon-name-part taxon-name-part-type="family">Proneomeniidae</tp:taxon-name-part></tp:taxon-name> Simroth, 1893 and new data for <italic><tp:taxon-name><tp:taxon-name-part taxon-name-part-type="genus">Dorymenia</tp:taxon-name-part> <tp:taxon-name-part taxon-name-part-type="species">quincarinata</tp:taxon-name-part></tp:taxon-name></italic> (Ponder, 1970).</article-title><source>Molluscan Research</source><volume>42</volume>(<issue>4</issue>): <fpage>271</fpage>–<lpage>286</lpage>. <ext-link xlink:href="10.1080/13235818.2022.2143069" ext-link-type="doi" xlink:type="simple">https://doi.org/10.1080/13235818.2022.2143069</ext-link></mixed-citation></ref><ref id="B61"><mixed-citation xmlns:xlink="http://www.w3.org/1999/xlink" xlink:type="simple"><person-group><name name-style="western"><surname>Pruvot</surname><given-names>G</given-names></name></person-group> (<year>1899</year>) <article-title>Sur deux Néoméniens nouveaux de la Méditerranée.</article-title><source>Archives de Zoologie Expérimentale et Générale</source><volume>7</volume>(<issue>3</issue>): <fpage>461</fpage>–<lpage>509</lpage>.</mixed-citation></ref><ref id="B51"><mixed-citation xmlns:xlink="http://www.w3.org/1999/xlink" xlink:type="simple"><person-group><name name-style="western"><surname>Nierstrasz</surname><given-names>HF</given-names></name></person-group> (<year>1902</year>) <article-title>The <tp:taxon-name><tp:taxon-name-part taxon-name-part-type="class">Solenogastres</tp:taxon-name-part></tp:taxon-name> of the Siboga-Expedition.</article-title> In: <person-group><name name-style="western"><surname>Weber</surname><given-names>M</given-names></name></person-group> (<role>Ed.</role>) <issue-title>Uitkomsten op Zoologisch, Botanisch, Oceanographisch en Geologisch Gebied verzameld in Nederlandsch Oost-Indië 1899–1900 aan boord H.</issue-title><source>M. Siboga onder commando van Luitenant ter zee 1e. kl. G.F. Tydeman. Siboga-Expeditie Monographie 47 (Livraison 5)</source>, <fpage>1</fpage>–<lpage>46</lpage>. <ext-link xlink:href="10.5962/bhl.title.10915" ext-link-type="doi" xlink:type="simple">https://doi.org/10.5962/bhl.title.10915</ext-link></mixed-citation></ref><ref id="B30"><mixed-citation xmlns:xlink="http://www.w3.org/1999/xlink" xlink:type="simple"><person-group><name name-style="western"><surname>Heath</surname><given-names>H</given-names></name></person-group> (<year>1911</year>) <article-title>Reports on the scientific results of the expedition to the Tropical Pacific, in charge of Alexander Agassiz, by the US Fish Commission Steamer Albatross, from August 1899 to June 1900, Commander Jefferson F. Moser. XVI. The <tp:taxon-name><tp:taxon-name-part taxon-name-part-type="class">Solenogastres</tp:taxon-name-part></tp:taxon-name>.</article-title><source>Memoirs of the Museum of Comparative Zoology at Harvard College</source><volume>45</volume>: <fpage>1</fpage>–<lpage>182</lpage>.</mixed-citation></ref></ref-list></tp:taxon-treatment>
