# Supplementary material for: ﻿First Solenogastres (Mollusca, Aplacophora) from Puerto Rico: descriptions of two new species and notes on their coral hosts
Source: Zookeys. 2025 Nov 26;1261:115–40. doi: 10.3897/zookeys.1261.164889 (PMC12719824; doi:10.3897/zookeys.1261.164889)
Supplement: XML Treatment for Strophomenia [file zookeys.1261.164889-treatment3.xml]

<!DOCTYPE tp:taxon-treatment
  PUBLIC "-//TaxonX//DTD Taxonomic Treatment Publishing DTD v0 20100105//EN" "tax-treatment-NSO.dtd">
<tp:taxon-treatment xmlns:tp="http://www.plazi.org/taxpub"><tp:treatment-meta><kwd-group><label>Taxon classification</label><kwd>
                <named-content content-type="kingdom">Animalia</named-content>
              </kwd><kwd>
                <named-content content-type="order">Cavibelonia</named-content>
              </kwd><kwd>
                <named-content content-type="family">Proneomeniidae</named-content>
              </kwd></kwd-group><mixed-citation publication-type="journal"><person-group><name><surname>Cobo</surname><given-names>M. Carmen</given-names></name><name><surname>Breusing</surname><given-names>Corinna</given-names></name><name><surname>Quattrini</surname><given-names>Andrea M.</given-names></name><name><surname>Herrera</surname><given-names>Santiago</given-names></name><name><surname>Strong</surname><given-names>Ellen E.</given-names></name></person-group><article-title>﻿First <tp:taxon-name><tp:taxon-name-part taxon-name-part-type="class">Solenogastres</tp:taxon-name-part></tp:taxon-name> (<tp:taxon-name><tp:taxon-name-part taxon-name-part-type="phylum">Mollusca</tp:taxon-name-part></tp:taxon-name>, <tp:taxon-name><tp:taxon-name-part taxon-name-part-type="class">Aplacophora</tp:taxon-name-part></tp:taxon-name>) from Puerto Rico: descriptions of two new species and notes on their coral hosts</article-title><source>Zookeys</source><day>26</day><month>11</month><year>2025</year><volume>1261</volume><fpage>115</fpage><lpage>140</lpage><pub-id pub-id-type="doi">10.3897/zookeys.1261.164889</pub-id></mixed-citation></tp:treatment-meta><tp:nomenclature><label>﻿Genus</label><tp:taxon-name><object-id xmlns:xlink="http://www.w3.org/1999/xlink" content-type="arpha" xlink:type="simple">5B861B1E-EDF4-54EE-BA3B-859DF1A879B2</object-id>
              <tp:taxon-name-part taxon-name-part-type="genus" reg="Strophomenia">Strophomenia</tp:taxon-name-part>
            </tp:taxon-name><tp:taxon-authority>Pruvot, 1899</tp:taxon-authority></tp:nomenclature><tp:treatment-sec sec-type="type species" id="SECID0EUUBG"><title>Type species.</title><p><italic><tp:taxon-name><tp:taxon-name-part taxon-name-part-type="genus" reg="Strophomenia">Strophomenia</tp:taxon-name-part> <tp:taxon-name-part taxon-name-part-type="species" reg="lacazei">lacazei</tp:taxon-name-part></tp:taxon-name></italic> Pruvot, 1899, by monotypy. <bold>Type locality.</bold> La Calle (Algeria), Mediterranean Sea; littoral.</p></tp:treatment-sec><tp:treatment-sec sec-type="Other included species" id="SECID0EHVBG"><title>Other included species.</title><p><italic><tp:taxon-name><tp:taxon-name-part taxon-name-part-type="genus" reg="Strophomenia">S.</tp:taxon-name-part> <tp:taxon-name-part taxon-name-part-type="species" reg="debilis">debilis</tp:taxon-name-part></tp:taxon-name></italic> (Nierstrasz, 1902); <italic><tp:taxon-name><tp:taxon-name-part taxon-name-part-type="genus" reg="Strophomenia">S.</tp:taxon-name-part> <tp:taxon-name-part taxon-name-part-type="species" reg="indica">indica</tp:taxon-name-part></tp:taxon-name></italic> (Nierstrasz, 1902); <italic><tp:taxon-name><tp:taxon-name-part taxon-name-part-type="genus" reg="Strophomenia">S.</tp:taxon-name-part> <tp:taxon-name-part taxon-name-part-type="species" reg="regularis">regularis</tp:taxon-name-part></tp:taxon-name></italic> Heath, 1911; <italic><tp:taxon-name><tp:taxon-name-part taxon-name-part-type="genus" reg="Strophomenia">S.</tp:taxon-name-part> <tp:taxon-name-part taxon-name-part-type="species" reg="ophidiana">ophidiana</tp:taxon-name-part></tp:taxon-name></italic> Heath, 1911; <italic><tp:taxon-name><tp:taxon-name-part taxon-name-part-type="genus" reg="Strophomenia">S.</tp:taxon-name-part> <tp:taxon-name-part taxon-name-part-type="species" reg="regularis">regularis</tp:taxon-name-part></tp:taxon-name></italic> Heath, 1911; <italic><tp:taxon-name><tp:taxon-name-part taxon-name-part-type="genus" reg="Strophomenia">S.</tp:taxon-name-part> <tp:taxon-name-part taxon-name-part-type="species" reg="scandens">scandens</tp:taxon-name-part></tp:taxon-name></italic> (Heath, 1905).</p></tp:treatment-sec></tp:taxon-treatment>
