# Supplementary material for: ﻿First Solenogastres (Mollusca, Aplacophora) from Puerto Rico: descriptions of two new species and notes on their coral hosts
Source: Zookeys. 2025 Nov 26;1261:115–40. doi: 10.3897/zookeys.1261.164889 (PMC12719824; doi:10.3897/zookeys.1261.164889)
Supplement: XML Treatment for Strophomenia boricua [file zookeys.1261.164889-treatment4.xml]

<!DOCTYPE tp:taxon-treatment
  PUBLIC "-//TaxonX//DTD Taxonomic Treatment Publishing DTD v0 20100105//EN" "tax-treatment-NSO.dtd">
<tp:taxon-treatment xmlns:tp="http://www.plazi.org/taxpub"><tp:treatment-meta><kwd-group><label>Taxon classification</label><kwd>
                <named-content content-type="kingdom">Animalia</named-content>
              </kwd><kwd>
                <named-content content-type="order">Cavibelonia</named-content>
              </kwd><kwd>
                <named-content content-type="family">Proneomeniidae</named-content>
              </kwd></kwd-group><mixed-citation publication-type="journal"><person-group><name><surname>Cobo</surname><given-names>M. Carmen</given-names></name><name><surname>Breusing</surname><given-names>Corinna</given-names></name><name><surname>Quattrini</surname><given-names>Andrea M.</given-names></name><name><surname>Herrera</surname><given-names>Santiago</given-names></name><name><surname>Strong</surname><given-names>Ellen E.</given-names></name></person-group><article-title>﻿First <tp:taxon-name><tp:taxon-name-part taxon-name-part-type="class">Solenogastres</tp:taxon-name-part></tp:taxon-name> (<tp:taxon-name><tp:taxon-name-part taxon-name-part-type="phylum">Mollusca</tp:taxon-name-part></tp:taxon-name>, <tp:taxon-name><tp:taxon-name-part taxon-name-part-type="class">Aplacophora</tp:taxon-name-part></tp:taxon-name>) from Puerto Rico: descriptions of two new species and notes on their coral hosts</article-title><source>Zookeys</source><day>26</day><month>11</month><year>2025</year><volume>1261</volume><fpage>115</fpage><lpage>140</lpage><pub-id pub-id-type="doi">10.3897/zookeys.1261.164889</pub-id></mixed-citation></tp:treatment-meta><tp:nomenclature><label>﻿</label><tp:taxon-name><object-id xmlns:xlink="http://www.w3.org/1999/xlink" content-type="arpha" xlink:type="simple">13D14C15-53AC-579C-8975-08E748AA6C77</object-id>
              <tp:taxon-name-part taxon-name-part-type="genus" reg="Strophomenia">Strophomenia</tp:taxon-name-part>
              <tp:taxon-name-part taxon-name-part-type="species" reg="boricua">boricua</tp:taxon-name-part>
              <object-id xmlns:xlink="http://www.w3.org/1999/xlink" content-type="zoobank" xlink:type="simple">https://zoobank.org/FA9A9953-5B1F-418F-9120-430312F2A99C</object-id>
            </tp:taxon-name><tp:taxon-authority>Cobo &amp; Strong</tp:taxon-authority><tp:taxon-status xmlns:xlink="http://www.w3.org/1999/xlink" xlink:type="simple">sp. nov.</tp:taxon-status><xref ref-type="fig" rid="F4">Figs 4</xref><xref ref-type="fig" rid="F5">, 5</xref></tp:nomenclature><tp:treatment-sec sec-type="type material" id="SECID0EBZBG"><title>Type material.</title><p><bold><italic>Holotype</italic></bold>: <named-content xmlns:xlink="http://www.w3.org/1999/xlink" content-type="dwc:institutional_code" xlink:title="Smithsonian National Museum of Natural History" xlink:href="http://grbio.org/institution/smithsonian-institution-national-museum-natural-history-0" xlink:type="simple">USNM</named-content> 1691556, West Puerto Rico, Caribbean Sea, off Cabo Rojo, Mona Passage; <named-content xmlns:xlink="http://www.w3.org/1999/xlink" content-type="dwc:verbatimCoordinates" xlink:type="simple"><named-content content-type="geo-json" specific-use="{&#34;type&#34;:&#34;Point&#34;,&#34;coordinates&#34;:[-67.407167,18.034167]}" id="NCID0EUZBG" xlink:type="simple">18.034167°N, 67.407167°W</named-content></named-content>; 389 m depth. Serial sections (28 slides 5 µm), fragment of specimen (mid-body region) in 95% ethanol, DNA sequences (mtCOI, 18S rRNA, 28S rRNA).</p></tp:treatment-sec><tp:treatment-sec sec-type="diagnosis" id="SECID0EZZBG"><title>Diagnosis.</title><p>Animal slender, elongate (18 × 1–1.8 mm), sienna to orange in color in life. Cuticle thick, hollow acicular sclerites dominate. Epidermal papillae pedunculate. Radula lacking; radular sac vestigial. Ventrolateral foregut glands of type B, fusing dorsally in the foregut. Tubes running only on the right side of the body in their anterior region. Five bundled seminal receptacles on each side. Dorsoterminal sensory organ well developed. Spawning ducts paired. Respiratory folds, copulatory stylets, and abdominal spicules lacking.</p></tp:treatment-sec><tp:treatment-sec sec-type="description" id="SECID0E5ZBG"><title>Description.</title><p><bold><italic>External aspect and sclerites</italic>.</bold> Animal slender, elongate (18 mm long, 1–1.8 mm wide) with rounded ends (Fig. <xref ref-type="fig" rid="F4">4A, B</xref>). In life, the body is brown to orange (Fig. <xref ref-type="fig" rid="F4">4C</xref>); it becomes dark brown when preserved in ethanol (Fig. <xref ref-type="fig" rid="F4">4A, B</xref>). Sclerites do not protrude externally, and their arrangement is not visible without magnification. With three types of hollow acicular sclerites located in the dorsal and mid body region (Fig. <xref ref-type="fig" rid="F4">4D, E</xref>): 1) the main type (140–200 μm long, 15–20 μm wide) is strongly curved, with a characteristic distal end bearing three ridges; 2) the second most abundant type (140–160 μm long, 15–20 μm wide) has also ridged distal ends but emerges straight from the body surface; 3) less common are slightly curved hollow acicular sclerites with a pointed distal end and a rounded base (120–200 μm long, 15–30 μm wide). Along the pedal groove, the arrangement of sclerites is dense and distinctive (Fig. <xref ref-type="fig" rid="F4">4D, F</xref>). Acicular sclerites like those on the dorsal surface are found, also bearing ridged distal ends, but with a flatter tip and curvature oriented in the opposite direction (120–140 μm long, 12–15 μm wide). In the most ventral portion, these diminish in number and are replaced by numerous knife-shaped scales, characteristic of the pedal groove (40–60 μm long, 10–18 μm wide). The pedal groove and atrio-buccal cavity (Fig. <xref ref-type="fig" rid="F4">4A</xref>) are externally distinguishable.</p><fig id="F4" position="float" orientation="portrait"><object-id xmlns:xlink="http://www.w3.org/1999/xlink" content-type="doi" xlink:type="simple">10.3897/zookeys.1261.164889.figure4</object-id><object-id xmlns:xlink="http://www.w3.org/1999/xlink" content-type="zenodo_dep_id" xlink:type="simple">17747239</object-id><object-id xmlns:xlink="http://www.w3.org/1999/xlink" content-type="arpha" xlink:type="simple">B4639EC0-ECA1-5289-AA9C-4213BC791521</object-id><label>Figure 4.</label><caption><p>External characters of <italic><tp:taxon-name><tp:taxon-name-part taxon-name-part-type="genus" reg="Strophomenia">Strophomenia</tp:taxon-name-part> <tp:taxon-name-part taxon-name-part-type="species" reg="boricua">boricua</tp:taxon-name-part></tp:taxon-name></italic> sp. nov. (holotype <named-content xmlns:xlink="http://www.w3.org/1999/xlink" content-type="dwc:institutional_code" xlink:title="Smithsonian National Museum of Natural History" xlink:href="http://grbio.org/institution/smithsonian-institution-national-museum-natural-history-0" xlink:type="simple">USNM</named-content> 1691556). <bold>A.</bold> Live specimen on the coral host; <bold>B.</bold> Specimen after preservation in ethanol; <bold>C.</bold> Field image of the specimens on the coral host. The specimen studied in this work is marked in the image; <bold>D.</bold><abbrev xmlns:xlink="http://www.w3.org/1999/xlink" xlink:title="scanning electron microscope" id="ABBRID0EB3BG" xlink:type="simple">SEM</abbrev> image of the mid-body region; <bold>E.</bold> Acicular sclerites in the dorsal region of the body; <bold>F.</bold> Sclerites of the ventral region of the body.</p></caption><graphic xmlns:xlink="http://www.w3.org/1999/xlink" xlink:href="zookeys-1261-115_article-164889__-g004.jpg" position="float" orientation="portrait" xlink:type="simple" id="oo_1478270.jpg"><uri content-type="original_file" xlink:type="simple">https://binary.pensoft.net/fig/1478270</uri></graphic></fig><p><bold><italic>Internal anatomy</italic>.</bold> Cuticle thick with sclerites in several layers (Fig. <xref ref-type="fig" rid="F5">5</xref>). The thickness of the cuticle is constant through the body, but thinner ventrally (up to 200 μm dorsal, 50–80 μm ventral) and is traversed by abundant pedunculate epidermal papillae (Fig. <xref ref-type="fig" rid="F5">5I</xref>). Pedal groove contains a single, almost rectangular, pedal fold (25 × 12.5 μm) (Fig. <xref ref-type="fig" rid="F5">5H</xref>). The atrium (250 μm long, 200–210 μm wide, 90–100 μm high) opens ventrally, with small papillae anteriorly and two main sensory structures ventrally. Cerebral ganglia almost rectangular in cross-section (115 μm long, 100 μm wide, 90 μm high). Pedal pit densely ciliated, triangular in shape (110 μm long, 60 μm wide, 30 μm high). The mouth opens at the posterior end of the atrium and continues into a robust, muscular foregut, almost circular in cross section (525 μm long, 80–120 μm wide, 60–100 μm high). A dorsal caecum extends to the mid-anterior region of the body. The foregut merges directly with the midgut caecum in the radular region, without forming a distinct esophagus. Ventrolateral foregut glands are of type B (<xref ref-type="bibr" rid="B19">García-Álvarez and Salvini-Plawen 2007</xref>) (Fig. <xref ref-type="fig" rid="F5">5G</xref>) and connect dorsally to form a single duct in the foregut (Fig. <xref ref-type="fig" rid="F5">5A</xref>). The foregut glands continue first as two independent tubes only on the right side of the midgut (Fig. <xref ref-type="fig" rid="F5">5B</xref>) and posteriorly they are positioned on both sides of the midgut and are folded: in some sections, each side shows a main tube and one or two smaller ventral ones (Fig. <xref ref-type="fig" rid="F5">5C</xref>). A rudimentary radular sac is present after the fusion of the foregut and the dorsal caecum, but no radula is developed (Fig. <xref ref-type="fig" rid="F5">5C</xref>). Midgut with serial constrictions. Spawning ducts are paired along most of their length (450 μm length, 80–100 μm width, 50–60 μm heigh), open ventrally into the mantle cavity (120 μm length, 20–30 μm width, 20–40 μm heigh). Mantle cavity small, ciliated (520 μm length, 40–50 μm width, 120–140 μm heigh) (Fig. <xref ref-type="fig" rid="F5">5D, E</xref>). Bundles of five seminal receptacles on each side, located in the connection of the pericardioducts with the anterior portion of the spawning ducts (Fig. <xref ref-type="fig" rid="F5">5F</xref>). A single, well-developed dorsoterminal sensory organ is present (Fig. <xref ref-type="fig" rid="F5">5D, E</xref>). Respiratory folds, copulatory stylets, and abdominal spicules are absent.</p><fig id="F5" position="float" orientation="portrait"><object-id xmlns:xlink="http://www.w3.org/1999/xlink" content-type="doi" xlink:type="simple">10.3897/zookeys.1261.164889.figure5</object-id><object-id xmlns:xlink="http://www.w3.org/1999/xlink" content-type="zenodo_dep_id" xlink:type="simple">17747245</object-id><object-id xmlns:xlink="http://www.w3.org/1999/xlink" content-type="arpha" xlink:type="simple">2ADB75B6-4E9D-50B5-A34B-1E540B94FC00</object-id><label>Figure 5.</label><caption><p>Histological sections of <italic><tp:taxon-name><tp:taxon-name-part taxon-name-part-type="genus" reg="Strophomenia">Strophomenia</tp:taxon-name-part> <tp:taxon-name-part taxon-name-part-type="species" reg="boricua">boricua</tp:taxon-name-part></tp:taxon-name></italic> sp. nov. (holotype <named-content xmlns:xlink="http://www.w3.org/1999/xlink" content-type="dwc:institutional_code" xlink:title="Smithsonian National Museum of Natural History" xlink:href="http://grbio.org/institution/smithsonian-institution-national-museum-natural-history-0" xlink:type="simple">USNM</named-content> 1691556). <bold>A.</bold> Dorsal connection of the ventrolateral foregut glands with the foregut; <bold>B.</bold> Ventrolateral foregut glands located on the right side of the body; <bold>C.</bold> Ventrolateral foregut glands at both sides of the body and vestigial radular sac; <bold>D, E.</bold> Folded mantle cavity and the dorsoterminal sensory organ; <bold>F.</bold> Seminal receptacles in bundles; <bold>G.</bold> Detail of the ventrolateral foregut glands (corresponds with <bold>A.</bold>); <bold>H.</bold> Detail of the pedal fold and the cuticle; <bold>I.</bold> Detail of the cuticle with the epidermal papillae. Abbreviations; dts – dorsoterminal sensory organ, ep – epidermal papillae, fo – foregut; gd – gonad, mc – mantle cavity, mi – midgut, pf – pedal fold, rs – radular sac, vfg – ventrolateral foregut glands.</p></caption><graphic xmlns:xlink="http://www.w3.org/1999/xlink" xlink:href="zookeys-1261-115_article-164889__-g005.jpg" position="float" orientation="portrait" xlink:type="simple" id="oo_1478271.jpg"><uri content-type="original_file" xlink:type="simple">https://binary.pensoft.net/fig/1478271</uri></graphic></fig></tp:treatment-sec><tp:treatment-sec sec-type="etymology" id="SECID0EU6BG"><title>Etymology.</title><p>‘Boricua’ is a term that refers to a native of Puerto Rico or someone of Puerto Rican descent. It originates from ‘<italic>Borikén</italic>’ (also spelled ‘<italic>Borinquen</italic>’), the Taíno name for the island of Puerto Rico, and is widely used by Puerto Ricans to refer to themselves. The use of <italic>boricua</italic> aims to honor the cultural identity of Puerto Rico and highlights the geographic origin of the species. Used as a noun in apposition.</p></tp:treatment-sec><tp:treatment-sec sec-type="remarks" id="SECID0EOAAI"><title>Remarks.</title><p>This species is assigned to genus <italic><tp:taxon-name><tp:taxon-name-part taxon-name-part-type="genus" reg="Strophomenia">Strophomenia</tp:taxon-name-part></tp:taxon-name></italic> (<tp:taxon-name><tp:taxon-name-part taxon-name-part-type="family">Strophomeniidae</tp:taxon-name-part></tp:taxon-name>) based on the absence of a radula, and the presence of type B ventrolateral foregut glands and of bundled seminal receptacles (<xref ref-type="bibr" rid="B19">García-Álvarez and Salvini-Plawen 2007</xref>). It is distinguished from its congeners in the combination of reproductive features (fewer seminal receptacles) and arrangement of foregut glands (Table <xref ref-type="table" rid="T2">2</xref>). Molecularly, it is recovered as sister to <italic><tp:taxon-name><tp:taxon-name-part taxon-name-part-type="genus" reg="Anamenia">Anamenia</tp:taxon-name-part> <tp:taxon-name-part taxon-name-part-type="species" reg="gorgonophila">gorgonophila</tp:taxon-name-part></tp:taxon-name></italic> (Kowalevsky, 1880) (Fig. <xref ref-type="fig" rid="F6">6</xref>). <italic><tp:taxon-name><tp:taxon-name-part taxon-name-part-type="genus" reg="Strophomenia">Strophomenia</tp:taxon-name-part> <tp:taxon-name-part taxon-name-part-type="species" reg="boricua">boricua</tp:taxon-name-part></tp:taxon-name></italic> sp. nov. is distinguished from all described species of the genus (Table <xref ref-type="table" rid="T2">2</xref>) by a unique combination of internal features, including a reduced number of seminal receptacles (five per side vs. 8–23 in other species) and a rudimentary radular sac (previously only reported in <italic><tp:taxon-name><tp:taxon-name-part taxon-name-part-type="genus" reg="Strophomenia">S.</tp:taxon-name-part> <tp:taxon-name-part taxon-name-part-type="species" reg="debilis">debilis</tp:taxon-name-part></tp:taxon-name></italic>; <xref ref-type="bibr" rid="B51">Nierstrasz 1902</xref>). It further differs from <italic><tp:taxon-name><tp:taxon-name-part taxon-name-part-type="genus" reg="Strophomenia">S.</tp:taxon-name-part> <tp:taxon-name-part taxon-name-part-type="species" reg="debilis">debilis</tp:taxon-name-part></tp:taxon-name></italic> in the asymmetrical arrangement of the ventrolateral foregut glands and the nearly rectangular shape of the pedal fold (triangular in all other known species). The discharge of the paired spawning ducts as a single short tube in the mantle cavity, shared only with <italic><tp:taxon-name><tp:taxon-name-part taxon-name-part-type="genus" reg="Strophomenia">S.</tp:taxon-name-part> <tp:taxon-name-part taxon-name-part-type="species" reg="scandens">scandens</tp:taxon-name-part></tp:taxon-name></italic> (<xref ref-type="bibr" rid="B29">Heath 1905</xref>), also supports its distinction. The genus <italic><tp:taxon-name><tp:taxon-name-part taxon-name-part-type="genus" reg="Strophomenia">Strophomenia</tp:taxon-name-part></tp:taxon-name></italic> is well supported based on the current morphological diagnostic characters: seminal receptacles, absence of a radula, distinctive pharyngeal gland structures (type B and commonly located on just one side of the body after the connection with the foregut), a well-developed dorso-terminal sensory organ, and paired genital openings (except for <italic><tp:taxon-name><tp:taxon-name-part taxon-name-part-type="genus" reg="Strophomenia">S.</tp:taxon-name-part> <tp:taxon-name-part taxon-name-part-type="species" reg="scandens">scandens</tp:taxon-name-part></tp:taxon-name></italic>, although the single opening is very short; <xref ref-type="bibr" rid="B30">Heath 1911</xref>). A more detailed analysis of the sclerites may also reveal that the carinated distal ends observed in <italic><tp:taxon-name><tp:taxon-name-part taxon-name-part-type="genus" reg="Strophomenia">S.</tp:taxon-name-part> <tp:taxon-name-part taxon-name-part-type="species" reg="boricua">boricua</tp:taxon-name-part></tp:taxon-name></italic> sp. nov. as well as the arrangement of the sclerites in the pedal region (observed for other <italic><tp:taxon-name><tp:taxon-name-part taxon-name-part-type="genus" reg="Strophomenia">Strophomenia</tp:taxon-name-part></tp:taxon-name></italic> species; <xref ref-type="bibr" rid="B30">Heath 1911</xref>) are also diagnostic of the genus. However, distinguishing species within <italic><tp:taxon-name><tp:taxon-name-part taxon-name-part-type="genus" reg="Strophomenia">Strophomenia</tp:taxon-name-part></tp:taxon-name></italic> remains challenging. Definitive diagnostic characters are limited, and the distinction is based on a combination of characters that must be studied in detail (Table <xref ref-type="table" rid="T2">2</xref>). Ecological traits, particularly coral-host associations, may offer valuable clues for species delimitation within the genus. This new solenogaster species is associated with the coral host <italic><tp:taxon-name><tp:taxon-name-part taxon-name-part-type="genus" reg="Villogorgia">Villogorgia</tp:taxon-name-part> <tp:taxon-name-part taxon-name-part-type="species" reg="nigrescens">nigrescens</tp:taxon-name-part></tp:taxon-name></italic>. Two specimens were observed on a colony, ~ 30 cm in height.</p><fig id="F6" position="float" orientation="portrait"><object-id xmlns:xlink="http://www.w3.org/1999/xlink" content-type="doi" xlink:type="simple">10.3897/zookeys.1261.164889.figure6</object-id><object-id xmlns:xlink="http://www.w3.org/1999/xlink" content-type="zenodo_dep_id" xlink:type="simple">17747247</object-id><object-id xmlns:xlink="http://www.w3.org/1999/xlink" content-type="arpha" xlink:type="simple">593BFBCD-F144-51A6-8FA8-E39CA587D19E</object-id><label>Figure 6.</label><caption><p>Maximum likelihood phylogenetic tree based on COI showing the position of <italic><tp:taxon-name><tp:taxon-name-part taxon-name-part-type="genus" reg="Dorymenia">Dorymenia</tp:taxon-name-part> <tp:taxon-name-part taxon-name-part-type="species" reg="gummi">gummi</tp:taxon-name-part></tp:taxon-name></italic> sp. nov. (<named-content xmlns:xlink="http://www.w3.org/1999/xlink" content-type="dwc:institutional_code" xlink:title="Smithsonian National Museum of Natural History" xlink:href="http://grbio.org/institution/smithsonian-institution-national-museum-natural-history-0" xlink:type="simple">USNM</named-content> 1690452) and <italic><tp:taxon-name><tp:taxon-name-part taxon-name-part-type="genus" reg="Strophomenia">Strophomenia</tp:taxon-name-part> <tp:taxon-name-part taxon-name-part-type="species" reg="boricua">boricua</tp:taxon-name-part></tp:taxon-name></italic> sp. nov. (<named-content xmlns:xlink="http://www.w3.org/1999/xlink" content-type="dwc:institutional_code" xlink:title="Smithsonian National Museum of Natural History" xlink:href="http://grbio.org/institution/smithsonian-institution-national-museum-natural-history-0" xlink:type="simple">USNM</named-content> 1691556). Ultrafast bootstrap support values are shown. Families of interest are indicated by colors. Dataset selected based on <xref ref-type="bibr" rid="B13">Cobo et al. (2023)</xref>.</p></caption><graphic xmlns:xlink="http://www.w3.org/1999/xlink" xlink:href="zookeys-1261-115_article-164889__-g006.jpg" position="float" orientation="portrait" xlink:type="simple" id="oo_1478272.jpg"><uri content-type="original_file" xlink:type="simple">https://binary.pensoft.net/fig/1478272</uri></graphic></fig></tp:treatment-sec><tp:treatment-sec><!--Section generated to contain objects referenced in tp:taxon-treatment.--><table-wrap id="T2" position="float" orientation="portrait"><label>Table 2.</label><caption><p>Main distinguishing characters of <italic><tp:taxon-name><tp:taxon-name-part taxon-name-part-type="genus" reg="Strophomenia">Strophomenia</tp:taxon-name-part></tp:taxon-name></italic> species. Coral host identifications follow the names provided in the literature. The number of examined specimens (<italic>n</italic>) is indicated below each species name, based on the respective original description; + indicates present; - not available/ known.</p></caption><table id="TID0ERYBI" rules="all"><tbody><tr><th rowspan="1" colspan="1"/><th rowspan="1" colspan="1"><italic><tp:taxon-name><tp:taxon-name-part taxon-name-part-type="genus" reg="Strophomenia">S.</tp:taxon-name-part> <tp:taxon-name-part taxon-name-part-type="species" reg="lacazei">lacazei</tp:taxon-name-part></tp:taxon-name></italic> (<italic>n</italic> = 3)</th><th rowspan="1" colspan="1"><italic><tp:taxon-name><tp:taxon-name-part taxon-name-part-type="genus" reg="Strophomenia">S.</tp:taxon-name-part> <tp:taxon-name-part taxon-name-part-type="species" reg="debilis">debilis</tp:taxon-name-part></tp:taxon-name></italic> (<italic>n</italic> = 1)</th><th rowspan="1" colspan="1"><italic><tp:taxon-name><tp:taxon-name-part taxon-name-part-type="genus" reg="Strophomenia">S.</tp:taxon-name-part> <tp:taxon-name-part taxon-name-part-type="species" reg="indica">indica</tp:taxon-name-part></tp:taxon-name></italic> (<italic>n</italic> = 28)</th><th rowspan="1" colspan="1"><italic><tp:taxon-name><tp:taxon-name-part taxon-name-part-type="genus" reg="Strophomenia">S.</tp:taxon-name-part> <tp:taxon-name-part taxon-name-part-type="species" reg="ophidiana">ophidiana</tp:taxon-name-part></tp:taxon-name></italic> (<italic>n</italic> = 1)</th><th rowspan="1" colspan="1"><italic><tp:taxon-name><tp:taxon-name-part taxon-name-part-type="genus" reg="Strophomenia">S.</tp:taxon-name-part> <tp:taxon-name-part taxon-name-part-type="species" reg="regularis">regularis</tp:taxon-name-part></tp:taxon-name></italic> (<italic>n</italic> = 1)</th><th rowspan="1" colspan="1"><italic><tp:taxon-name><tp:taxon-name-part taxon-name-part-type="genus" reg="Strophomenia">S.</tp:taxon-name-part> <tp:taxon-name-part taxon-name-part-type="species" reg="scandens">scandens</tp:taxon-name-part></tp:taxon-name></italic> (<italic>n</italic> = 3)</th><th rowspan="1" colspan="1"><italic><tp:taxon-name><tp:taxon-name-part taxon-name-part-type="genus" reg="Strophomenia">S.</tp:taxon-name-part> <tp:taxon-name-part taxon-name-part-type="species" reg="boricua">boricua</tp:taxon-name-part></tp:taxon-name></italic> (<italic>n</italic> = 1)</th></tr><tr><td rowspan="1" colspan="1">
                      <bold>Distribution</bold>
                    </td><td rowspan="1" colspan="1">La Calle (Algeria)</td><td rowspan="1" colspan="1">Buton Strait (Indonesia)</td><td rowspan="1" colspan="1">Kei Islands, Java, Bay of Bima, W Salawati, Timor (Indonesia)</td><td rowspan="1" colspan="1">Honshu Islands (Japan)</td><td rowspan="1" colspan="1">Honshu Islands (Japan)</td><td rowspan="1" colspan="1">Bird Islands (Hawaii)</td><td rowspan="1" colspan="1">Puerto Rico</td></tr><tr><td rowspan="1" colspan="1">
                      <bold>Depth (m)</bold>
                    </td><td rowspan="1" colspan="1">Littoral</td><td rowspan="1" colspan="1">75–94</td><td rowspan="1" colspan="1">18–506</td><td rowspan="1" colspan="1">95–140</td><td rowspan="1" colspan="1">130–180</td><td rowspan="1" colspan="1">625–1035</td><td rowspan="1" colspan="1">389</td></tr><tr><td rowspan="1" colspan="1">
                      <bold>Size (mm)</bold>
                    </td><td rowspan="1" colspan="1">45 × 2–3</td><td rowspan="1" colspan="1">6 × 0.75</td><td rowspan="1" colspan="1">11–39 × 1–2.5</td><td rowspan="1" colspan="1">43 × 2.5</td><td rowspan="1" colspan="1">9 × 1</td><td rowspan="1" colspan="1">32–39 × 1.6–2.1</td><td rowspan="1" colspan="1">18 × 1–1.8</td></tr><tr><td rowspan="1" colspan="1">
                      <bold>Habitus</bold>
                    </td><td rowspan="1" colspan="1">Pale brown</td><td rowspan="1" colspan="1">Brown</td><td rowspan="1" colspan="1">Brown to yellow</td><td rowspan="1" colspan="1">Creamy white</td><td rowspan="1" colspan="1">?</td><td rowspan="1" colspan="1">?</td><td rowspan="1" colspan="1">Brown to orange</td></tr><tr><td rowspan="1" colspan="1">
                      <bold>Pedal fold</bold>
                    </td><td rowspan="1" colspan="1">1 triangular</td><td rowspan="1" colspan="1">3 triangular equal size</td><td rowspan="1" colspan="1">1 medial and two small lateral</td><td rowspan="1" colspan="1">?</td><td rowspan="1" colspan="1">1 small</td><td rowspan="1" colspan="1">1 medial and 2 small lateral</td><td rowspan="1" colspan="1">1 almost rectangular</td></tr><tr><td rowspan="1" colspan="1">
                      <bold>Ventrolateral foregut glands</bold>
                    </td><td rowspan="1" colspan="1">Fusion with foregut not observed. Only right side. Folded.</td><td rowspan="1" colspan="1">Fusion with foregut ventral as separated tubes. Folded.</td><td rowspan="1" colspan="1">Paired in all their extension.</td><td rowspan="1" colspan="1">Fusion with foregut ventral.</td><td rowspan="1" colspan="1">?</td><td rowspan="1" colspan="1">Fusion with foregut ventral single (ventral?). Then continue as 2 tubes.</td><td rowspan="1" colspan="1">Fusion with foregut dorsal and single. Two tubes, first only on the right side. Slightly folded.</td></tr><tr><td rowspan="1" colspan="1">
                      <bold>Genital opening</bold>
                    </td><td rowspan="1" colspan="1">Paired</td><td rowspan="1" colspan="1">Paired</td><td rowspan="1" colspan="1">Paired</td><td rowspan="1" colspan="1">Paired</td><td rowspan="1" colspan="1">Paired</td><td rowspan="1" colspan="1">Single (short)</td><td rowspan="1" colspan="1">Single</td></tr><tr><td rowspan="1" colspan="1">
                      <bold>Radular sac</bold>
                    </td><td rowspan="1" colspan="1">-</td><td rowspan="1" colspan="1">Rudimentary</td><td rowspan="1" colspan="1">-</td><td rowspan="1" colspan="1">-</td><td rowspan="1" colspan="1">?</td><td rowspan="1" colspan="1">-</td><td rowspan="1" colspan="1">Rudimentary</td></tr><tr><td rowspan="1" colspan="1">
                      <bold>Dorsoterminal sensory organ</bold>
                    </td><td rowspan="1" colspan="1">Not observed</td><td rowspan="1" colspan="1">-</td><td rowspan="1" colspan="1">+</td><td rowspan="1" colspan="1">+</td><td rowspan="1" colspan="1">+</td><td rowspan="1" colspan="1">+</td><td rowspan="1" colspan="1">+</td></tr><tr><td rowspan="1" colspan="1">
                      <bold>Seminal receptacle</bold>
                    </td><td rowspan="1" colspan="1">8</td><td rowspan="1" colspan="1">?</td><td rowspan="1" colspan="1">≥ 13</td><td rowspan="1" colspan="1">23</td><td rowspan="1" colspan="1">12</td><td rowspan="1" colspan="1">15–18</td><td rowspan="1" colspan="1">5</td></tr><tr><td rowspan="1" colspan="1">
                      <bold>Coral host</bold>
                    </td><td rowspan="1" colspan="1">’Muricea’</td><td rowspan="1" colspan="1">’Gorgonids’</td><td rowspan="1" colspan="1">’Gorgonids’</td><td rowspan="1" colspan="1">‘<italic><tp:taxon-name><tp:taxon-name-part taxon-name-part-type="genus" reg="Acanthogorgia">Acanthogorgia</tp:taxon-name-part> <tp:taxon-name-part taxon-name-part-type="species" reg="angustiflora">angustiflora</tp:taxon-name-part></tp:taxon-name></italic>’</td><td rowspan="1" colspan="1">‘Dendronephyta’</td><td rowspan="1" colspan="1">‘<italic><tp:taxon-name><tp:taxon-name-part taxon-name-part-type="genus" reg="Acanthogorgia">Acanthogorgia</tp:taxon-name-part> <tp:taxon-name-part taxon-name-part-type="species" reg="armata">armata</tp:taxon-name-part></tp:taxon-name></italic>’</td><td rowspan="1" colspan="1">
                      <italic>
                        <tp:taxon-name><tp:taxon-name-part taxon-name-part-type="genus" reg="Villogorgia">Villogorgia</tp:taxon-name-part> <tp:taxon-name-part taxon-name-part-type="species" reg="nigrescens">nigrescens</tp:taxon-name-part></tp:taxon-name>
                      </italic>
                    </td></tr><tr><td rowspan="1" colspan="1">
                      <bold>Reference</bold>
                    </td><td rowspan="1" colspan="1"><xref ref-type="bibr" rid="B61">Pruvot 1899</xref>: figs 23–31</td><td rowspan="1" colspan="1"><xref ref-type="bibr" rid="B51">Nierstrasz 1902</xref>: pl. IV figs 114–117</td><td rowspan="1" colspan="1"><xref ref-type="bibr" rid="B51">Nierstrasz 1902</xref>: pl. II figs 101–112</td><td rowspan="1" colspan="1"><xref ref-type="bibr" rid="B30">Heath 1911</xref>: pls 1, 8, 9, 18</td><td rowspan="1" colspan="1"><xref ref-type="bibr" rid="B30">Heath 1911</xref>: pls 24, 26</td><td rowspan="1" colspan="1"><xref ref-type="bibr" rid="B30">Heath 1911</xref>: pls 6, 12, 13, 32, 37</td><td rowspan="1" colspan="1">This work</td></tr></tbody></table></table-wrap></tp:treatment-sec><ref-list><ref id="B19"><mixed-citation xmlns:xlink="http://www.w3.org/1999/xlink" xlink:type="simple"><person-group><name name-style="western"><surname>García-Álvarez</surname><given-names>O</given-names></name><name name-style="western"><surname>Salvini-Plawen</surname><given-names>L</given-names></name></person-group> (<year>2007</year>) <article-title>Species and diagnosis of the families and genera of <tp:taxon-name><tp:taxon-name-part taxon-name-part-type="class">Solenogastres</tp:taxon-name-part></tp:taxon-name> (<tp:taxon-name><tp:taxon-name-part taxon-name-part-type="phylum">Mollusca</tp:taxon-name-part></tp:taxon-name>).</article-title><source>Iberus: Revista de la Sociedad Española de Malacología</source><volume>25</volume>(<issue>2</issue>): <fpage>73</fpage>–<lpage>143</lpage>.</mixed-citation></ref><ref id="B61"><mixed-citation xmlns:xlink="http://www.w3.org/1999/xlink" xlink:type="simple"><person-group><name name-style="western"><surname>Pruvot</surname><given-names>G</given-names></name></person-group> (<year>1899</year>) <article-title>Sur deux Néoméniens nouveaux de la Méditerranée.</article-title><source>Archives de Zoologie Expérimentale et Générale</source><volume>7</volume>(<issue>3</issue>): <fpage>461</fpage>–<lpage>509</lpage>.</mixed-citation></ref><ref id="B51"><mixed-citation xmlns:xlink="http://www.w3.org/1999/xlink" xlink:type="simple"><person-group><name name-style="western"><surname>Nierstrasz</surname><given-names>HF</given-names></name></person-group> (<year>1902</year>) <article-title>The <tp:taxon-name><tp:taxon-name-part taxon-name-part-type="class">Solenogastres</tp:taxon-name-part></tp:taxon-name> of the Siboga-Expedition.</article-title> In: <person-group><name name-style="western"><surname>Weber</surname><given-names>M</given-names></name></person-group> (<role>Ed.</role>) <issue-title>Uitkomsten op Zoologisch, Botanisch, Oceanographisch en Geologisch Gebied verzameld in Nederlandsch Oost-Indië 1899–1900 aan boord H.</issue-title><source>M. Siboga onder commando van Luitenant ter zee 1e. kl. G.F. Tydeman. Siboga-Expeditie Monographie 47 (Livraison 5)</source>, <fpage>1</fpage>–<lpage>46</lpage>. <ext-link xlink:href="10.5962/bhl.title.10915" ext-link-type="doi" xlink:type="simple">https://doi.org/10.5962/bhl.title.10915</ext-link></mixed-citation></ref><ref id="B30"><mixed-citation xmlns:xlink="http://www.w3.org/1999/xlink" xlink:type="simple"><person-group><name name-style="western"><surname>Heath</surname><given-names>H</given-names></name></person-group> (<year>1911</year>) <article-title>Reports on the scientific results of the expedition to the Tropical Pacific, in charge of Alexander Agassiz, by the US Fish Commission Steamer Albatross, from August 1899 to June 1900, Commander Jefferson F. Moser. XVI. The <tp:taxon-name><tp:taxon-name-part taxon-name-part-type="class">Solenogastres</tp:taxon-name-part></tp:taxon-name>.</article-title><source>Memoirs of the Museum of Comparative Zoology at Harvard College</source><volume>45</volume>: <fpage>1</fpage>–<lpage>182</lpage>.</mixed-citation></ref><ref id="B13"><mixed-citation xmlns:xlink="http://www.w3.org/1999/xlink" xlink:type="simple"><person-group><name name-style="western"><surname>Cobo</surname><given-names>MC</given-names></name><name name-style="western"><surname>McLaughlin</surname><given-names>EL</given-names></name><name name-style="western"><surname>Kocot</surname><given-names>KM</given-names></name></person-group> (<year>2023</year>) <article-title>Four new <tp:taxon-name><tp:taxon-name-part taxon-name-part-type="class">Solenogastres</tp:taxon-name-part></tp:taxon-name> (<tp:taxon-name><tp:taxon-name-part taxon-name-part-type="phylum">Mollusca</tp:taxon-name-part></tp:taxon-name>, <tp:taxon-name><tp:taxon-name-part taxon-name-part-type="class">Aplacophora</tp:taxon-name-part></tp:taxon-name>) from the South China Sea and paraphyly of <tp:taxon-name><tp:taxon-name-part taxon-name-part-type="family">Proneomeniidae</tp:taxon-name-part></tp:taxon-name> Simroth, 1893.</article-title><source>Invertebrate Systematics</source><volume>37</volume>(<issue>6</issue>): <fpage>301</fpage>–<lpage>333</lpage>. <ext-link xlink:href="10.1071/IS22062" ext-link-type="doi" xlink:type="simple">https://doi.org/10.1071/IS22062</ext-link></mixed-citation></ref><ref id="B29"><mixed-citation xmlns:xlink="http://www.w3.org/1999/xlink" xlink:type="simple"><person-group><name name-style="western"><surname>Heath</surname><given-names>H</given-names></name></person-group> (<year>1905</year>) <article-title>The morphology of a solenogaster. Zoologische Jahrbücher.</article-title><source>Abteilung für Anatomie und Ontogenie der Tiere</source><volume>21</volume>(<issue>4</issue>): <fpage>701</fpage>–<lpage>734</lpage>.</mixed-citation></ref></ref-list></tp:taxon-treatment>
